# Supplementary material for: Comparative Genomic Analysis of Virulent Vibrio (Listonella) anguillarum Serotypes Revealed Genetic Diversity and Genomic Signatures in the O-Antigen Biosynthesis Gene Cluster
Source: Microorganisms. 2023 Mar 20;11(3):792. doi: 10.3390/microorganisms11030792 (PMC10059132; doi:10.3390/microorganisms11030792)
Supplement: Supplementary file 1 [file microorganisms-11-00792-s001.zip]

Archive with 2 entries (2 files):
- Supplementary file S1.pdf
- Supplementary file S2-ncRNAs.xlsx
