# Supplementary material for: Comparative Genomic Analysis of Virulent Vibrio (Listonella) anguillarum Serotypes Revealed Genetic Diversity and Genomic Signatures in the O-Antigen Biosynthesis Gene Cluster
Source: Microorganisms. 2023 Mar 20;11(3):792. doi: 10.3390/microorganisms11030792 (PMC10059132; doi:10.3390/microorganisms11030792)
Supplement: Supplementary file 1 [file microorganisms-11-00792-s001.zip › Supplementary file S2-ncRNAs.xlsx]

## Sheet: J382_ncRNAs_filtered
Chromosome	start	end	Name	score	strand
Chr1	591557	591960	RNA_116_RNaseP_bact_a_RF00010	0	-
Chr1	591568	591956	RNA_117_RNaseP_bact_b_RF00011	0	-
Chr1	657485	657669	RNA_118_6S_RF00013	0	+
Chr1	1056018	1056327	RNA_120_CsrB_RF00018	0	+
Chr1	1116757	1116872	RNA_122_Spot_42_RF00021	0	-
Chr1	2109120	2109329	RNA_123_GcvB_RF00022	0	-
Chr1	2065759	2066125	RNA_124_tmRNA_RF00023	0	-
Chr1	2339966	2340163	RNA_130_Intron_gpI_RF00028	0	+
Chr1	2359881	2359957	RNA_131_Intron_gpII_RF00029	0	+
Chr1	2367510	2367586	RNA_133_CopA_RF00042	0	+
Chr1	1120227	1120292	RNA_134_RyhB_RF00057	0	-
Chr1	1160270	1160368	RNA_135_TPP_RF00059	0	-
Chr1	2011807	2011917	RNA_136_TPP_RF00059	0	+
Chr1	729183	729302	RNA_137_TPP_RF00059	0	-
Chr1	1208978	1209090	RNA_138_yybP-ykoY_RF00080	0	+
Chr1	1177373	1177409	RNA_140_CsrC_RF00084	0	-
Chr1	2703188	2703321	RNA_142_SraC_RyeA_RF00101	0	+
Chr1	2703192	2703281	RNA_143_RyeB_RF00111	0	-
Chr1	564906	564983	RNA_144_CyaR_RyeE_RF00112	0	-
Chr1	431038	431160	RNA_146_t44_RF00127	0	-
Chr1	2489299	2489482	RNA_154_Lysine_RF00168	0	+
Chr1	160776	160872	RNA_156_Bacteria_small_SRP_RF00169	0	-
Chr1	1339675	1339901	RNA_157_Cobalamin_RF00174	0	+
Chr1	1848944	1849046	RNA_167_RsmY_RF00195	0	-
Chr1	591562	591959	RNA_178_RNaseP_arch_RF00373	0	-
Chr1	3091824	3091849	RNA_180_HCV_SLIV_RF00469	0	-
Chr1	2234002	2234036	RNA_181_ctRNA_p42d_RF00489	0	-
Chr1	494726	494763	RNA_182_ctRNA_p42d_RF00489	0	+
Chr1	1924712	1924746	RNA_183_ctRNA_p42d_RF00489	0	+
Chr1	824874	824918	RNA_184_ctRNA_p42d_RF00489	0	-
Chr1	2234008	2234041	RNA_185_ctRNA_p42d_RF00489	0	+
Chr1	2808435	2808528	RNA_186_Glycine_RF00504	0	+
Chr1	539497	539614	RNA_187_Thr_leader_RF00506	0	-
Chr1	539476	539538	RNA_188_Thr_leader_RF00506	0	+
Chr1	70800	70883	RNA_189_Thr_leader_RF00506	0	+
Chr1	681894	681983	RNA_190_Thr_leader_RF00506	0	-
Chr1	1146074	1146139	RNA_193_Thr_leader_RF00506	0	-
Chr1	2950978	2951043	RNA_194_Thr_leader_RF00506	0	+
Chr1	1803431	1803522	RNA_197_Leu_leader_RF00512	0	-
Chr1	668392	668519	RNA_199_Leu_leader_RF00512	0	+
Chr1	34253	34324	RNA_200_Leu_leader_RF00512	0	-
Chr1	1413919	1413975	RNA_201_Leu_leader_RF00512	0	+
Chr1	2209014	2209108	RNA_202_Leu_leader_RF00512	0	-
Chr1	1773867	1773922	RNA_203_Leu_leader_RF00512	0	+
Chr1	2491394	2491530	RNA_208_His_leader_RF00514	0	+
Chr1	1439286	1439341	RNA_211_P26_RF00630	0	+
Chr1	2404077	2404111	RNA_212_mir-299_RF00756	0	+
Chr1	891321	891371	RNA_214_mir-231_RF00852	0	-
Chr1	2940392	2940443	RNA_215_mir-883_RF00909	0	+
Chr1	1399454	1399517	RNA_216_mir-553_RF00979	0	-
Chr1	2518437	2518522	RNA_218_c-di-GMP-I_RF01051	0	-
Chr1	1882695	1882740	RNA_229_snoU18_RF01159	0	+
Chr1	2169620	2169690	RNA_233_isrK_RF01394	0	+
Chr1	2216987	2217037	RNA_234_STnc150_RF01402	0	-
Chr1	3122288	3122424	RNA_237_VrrA_RF01456	0	+
Chr1	1089158	1089255	RNA_238_rli52_RF01480	0	-
Chr1	1089152	1089262	RNA_240_plasmodium_snoR31_RF01606	0	-
Chr1	1355404	1355436	RNA_241_Acido-Lenti-1_RF01687	0	-
Chr1	1428585	1428617	RNA_242_Acido-Lenti-1_RF01687	0	-
Chr1	1520178	1520210	RNA_243_Acido-Lenti-1_RF01687	0	-
Chr1	2201842	2201931	RNA_245_gyrA_RF01740	0	-
Chr1	2556325	2556395	RNA_247_whalefall-1_RF01762	0	+
Chr1	1840507	1840560	RNA_251_cspA_RF01766	0	-
Chr1	1999120	1999210	RNA_252_greA_RF01769	0	-
Chr1	1848911	1849044	RNA_253_rimP_RF01770	0	+
Chr1	600466	600557	RNA_254_rimP_RF01770	0	-
Chr1	1435657	1435811	RNA_259_MicX_RF01808	0	+
Chr1	1177325	1177413	RNA_260_MicX_RF01808	0	-
Chr1	2627291	2627380	RNA_265_RsaJ_RF01822	0	-
Chr1	2065943	2066057	RNA_267_beta_tmRNA_RF01850	0	-
Chr1	160775	160878	RNA_304_Bacteria_large_SRP_RF01854	0	-
Chr1	160807	160849	RNA_305_Archaea_SRP_RF01857	0	-
Chr1	1947038	1947157	RNA_306_Phe_leader_RF01859	0	-
Chr1	1797264	1797340	RNA_308_Phe_leader_RF01859	0	-
Chr1	2395688	2395775	RNA_328_sraA_RF02029	0	-
Chr1	1773855	1773921	RNA_331_STnc40_RF02057	0	+
Chr1	691987	692033	RNA_336_STnc320_RF02066	0	-
Chr1	1947133	1947256	RNA_338_STnc130_RF02084	0	+
Chr1	266729	266832	RNA_339_tfoR_RF02100	0	+
Chr1	2878007	2878185	RNA_340_HULC_RF02101	0	-
Chr1	1615666	1615707	RNA_346_FsrA_RF02273	0	-
Chr1	3093142	3093189	RNA_347_TtnuCD33_RF02307	0	-
Chr1	1666265	1666375	RNA_349_BjrC68_RF02353	0	-
Chr1	1659699	1659769	RNA_350_BjrC68_RF02353	0	+
Chr1	2109121	2109261	RNA_351_BjrC1505_RF02356	0	-
Chr1	1399463	1399608	RNA_354_SR1_RF02376	0	-
Chr1	1116757	1116804	RNA_359_NsiR1_RF02399	0	-
Chr1	70809	70880	RNA_360_ncr1175_RF02450	0	+
Chr1	2627287	2627407	RNA_361_ncr1575_RF02452	0	-
Chr2	469986	470357	RNA_6_CsrB_RF00018	0	-
Chr2	685718	685763	RNA_9_Histone3_RF00032	0	-
Chr2	738603	738759	RNA_11_FMN_RF00050	0	+
Chr2	265579	265608	RNA_12_CsrC_RF00084	0	-
Chr2	265490	265527	RNA_13_CsrC_RF00084	0	+
Chr2	470218	470340	RNA_14_PrrB_RsmZ_RF00166	0	-
Chr2	314334	314387	RNA_16_mir-BHRF1-2_RF00366	0	-
Chr2	971434	971542	RNA_18_Qrr_RF00378	0	-
Chr2	536540	536647	RNA_19_Qrr_RF00378	0	-
Chr2	869048	869157	RNA_20_Qrr_RF00378	0	+
Chr2	719548	719652	RNA_21_SNORA56_RF00417	0	+
Chr2	463665	463718	RNA_23_Thr_leader_RF00506	0	-
Chr2	567847	567914	RNA_24_Thr_leader_RF00506	0	+
Chr2	463642	463704	RNA_25_Thr_leader_RF00506	0	+
Chr2	880228	880308	RNA_28_Leu_leader_RF00512	0	+
Chr2	751899	752029	RNA_29_Trp_leader_RF00513	0	+
Chr2	77069	77174	RNA_31_NRON_RF00636	0	-
Chr2	1035305	1035416	RNA_33_MIR158_RF00845	0	-
Chr2	123381	123443	RNA_34_MIR529_RF00908	0	+
Chr2	1017488	1017548	RNA_35_MIR529_RF00908	0	+
Chr2	1035316	1035447	RNA_36_snR35_RF01255	0	-
Chr2	235432	235553	RNA_39_STnc490k_RF01405	0	-
Chr2	662957	662983	RNA_49_blv_FSE_RF01785	0	+
Chr2	424047	424212	RNA_51_MicX_RF01808	0	-
Chr2	396038	396138	RNA_52_MicX_RF01808	0	+
Chr2	469944	470026	RNA_55_RsaJ_RF01822	0	+
Chr2	430933	431013	RNA_63_STnc400_RF02058	0	-
Chr2	666212	666333	RNA_66_MtlS_RF02268	0	+
Chr2	299529	299595	RNA_67_FsrA_RF02273	0	-
Chr2	408901	408946	RNA_68_Betaproteobacteria_toxic_sRNA_RF02278	0	-
Chr2	463601	463705	RNA_69_ar35_RF02346	0	+
Chr2	463664	463774	RNA_70_ar35_RF02346	0	-
Chr2	1027117	1027167	RNA_71_sau-6072_RF02398	0	-

## Sheet: J360_ncRNAs
Chromosome	Region	Name	score
NZ_CP034673	414851..414960	ar35_RF02346	0
NZ_CP034673	465268..465312	Betaproteobacteria_toxic_sRNA_RF02278	0
NZ_CP034672	complement(2536746..2536885)	BjrC1505_RF02356	0
NZ_CP034673	complement(196592..196617)	blv_FSE_RF01785	0
NZ_CP034672	complement(2955303..2955387)	c-di-GMP-I_RF01051	0
NZ_CP034672	1775923..1776233	Cobalamin_RF00174	0
NZ_CP034672	1620563..1620624	Corona_pk3_RF00165	0
NZ_CP034672	1466414..1466722	CsrB_RF00018	0
NZ_CP034672	2526186..2526484	CsrB_RF00018	0
NZ_CP034673	408247..408617	CsrB_RF00018	0
NZ_CP034672	1607920..1607955	CsrC_RF00084	0
NZ_CP034672	2526140..2526491	CsrC_RF00084	0
NZ_CP034672	921758..921794	ctRNAp42d_RF00489	0
NZ_CP034672	complement(1249869..1249912)	ctRNAp42d_RF00489	0
NZ_CP034672	2304231..2304264	ctRNAp42d_RF00489	0
NZ_CP034672	complement(991812..991888)	CyaR_RyeE_RF00112	0
NZ_CP034673	complement(120702..120857)	FMN_RF00050	0
NZ_CP034672	complement(2043976..2044016)	FsrA_RF02273	0
NZ_CP034672	complement(2536745..2536953)	GcvB_RF00022	0
NZ_CP034672	63251..63343	Glycine_RF00504	0
NZ_CP034672	complement(2378638..2378727)	greA_RF01769	0
NZ_CP034672	complement(1273987..1274134)	group-II-D1D4-7_RF02012	0
NZ_CP034672	complement(3006222..3006359)	group-II-D1D4-7_RF02012	0
NZ_CP034673	complement(458666..458801)	group-II-D1D4-7_RF02012	0
NZ_CP034673	complement(942554..942691)	group-II-D1D4-7_RF02012	0
NZ_CP034672	complement(2626758..2626846)	gyrA_RF01740	0
NZ_CP034672	complement(302443..302467)	HCV_SLIV_RF00469	0
NZ_CP034672	2926885..2927020	His_leader_RF00514	0
NZ_CP034672	2062593..2062638	Histone3_RF00032	0
NZ_CP034673	174394..174438	Histone3_RF00032	0
NZ_CP034672	complement(1271346..1271421)	Intron_gpII_RF00029	0
NZ_CP034672	complement(3004241..3004316)	Intron_gpII_RF00029	0
NZ_CP034672	complement(1410734..1410769)	JUMPstart_RF01707	0
NZ_CP034672	complement(378386..378456)	Leu_leader_RF00512	0
NZ_CP034672	1096331..1096451	Leu_leader_RF00512	0
NZ_CP034672	1839980..1840035	Leu_leader_RF00512	0
NZ_CP034672	complement(2208138..2208228)	Leu_leader_RF00512	0
NZ_CP034672	complement(1952533..1952707)	Lysine_RF00168	0
NZ_CP034672	2924790..2924972	Lysine_RF00168	0
NZ_CP034672	complement(576304..576365)	MicX_RF01808	0
NZ_CP034672	1607916..1608003	MicX_RF01808	0
NZ_CP034672	1867453..1867606	MicX_RF01808	0
NZ_CP034673	1133388..1133449	mir-246_RF00819	0
NZ_CP034672	1775972..1776092	MIR390_RF00689	0
NZ_CP034673	complement(905573..905632)	MIR529_RF00908	0
NZ_CP034672	complement(3235980..3236046)	mir-553_RF00979	0
NZ_CP034673	complement(193242..193362)	MtlS_RF02268	0
NZ_CP034672	938653..938761	NrrF_RF01416	0
NZ_CP034672	complement(1530157..1530203)	NsiR1_RF02399	0
NZ_CP034672	1871082..1871136	P26_RF00630	0
NZ_CP034672	complement(2326557..2326675)	Phe_leader_RF01859	0
NZ_CP034673	408264..408385	PrrB_RsmZ_RF00166	0
NZ_CP034673	325258..325364	Qrr_RF00378	0
NZ_CP034673	950517..950624	Qrr_RF00378	0
NZ_CP034673	complement(1142092..1142200)	Qrr_RF00378	0
NZ_CP034673	complement(1133388..1133447)	rhtB_RF01814	0
NZ_CP034672	complement(1027375..1027465)	rimP_RF01770	0
NZ_CP034672	2253621..2253753	rimP_RF01770	0
NZ_CP034672	complement(2367687..2367821)	RsaF_RF01858	0
NZ_CP034672	complement(2253654..2253755)	RsmY_RF00195	0
NZ_CP034672	complement(3134367..3134455)	RyeB_RF00111	0
NZ_CP034672	complement(1533627..1533691)	RyhB_RF00057	0
NZ_CP034672	complement(1530157..1530271)	Spot_42_RF00021	0
NZ_CP034672	complement(2834952..2835038)	sraA_RF02029	0
NZ_CP034672	3134363..3134495	SraC_RyeA_RF00101	0
NZ_CP034673	861633..861656	sroH_RF00372	0
NZ_CP034672	complement(2643326..2643375)	STnc150_RF01402	0
NZ_CP034672	complement(1115868..1115913)	STnc320_RF02066	0
NZ_CP034672	2295979..2296046	STnc370_RF02064	0
NZ_CP034672	2279897..2279955	STnc390_RF02056	0
NZ_CP034672	2165641..2165706	STnc40_RF02057	0
NZ_CP034673	527807..527941	STnc410_RF02060	0
NZ_CP034672	complement(1291394..1291515)	STnc490k_RF01405	0
NZ_CP034673	471482..471603	STnc490k_RF01405	0
NZ_CP034672	complement(858079..858200)	t44_RF00127	0
NZ_CP034672	658821..658923	tfoR_RF02100	0
NZ_CP034672	172824..172888	Thr_leader_RF00506	0
NZ_CP034672	414332..414411	Thr_leader_RF00506	0
NZ_CP034672	965462..965523	Thr_leader_RF00506	0
NZ_CP034673	complement(292883..292949)	Thr_leader_RF00506	0
NZ_CP034673	414907..414959	Thr_leader_RF00506	0
NZ_CP034672	complement(1153080..1153198)	TPP_RF00059	0
NZ_CP034672	1624948..1625045	TPP_RF00059	0
NZ_CP034672	2391327..2391436	TPP_RF00059	0
NZ_CP034672	1897560..1897646	tRNARF00005	0
NZ_CP034672	332960..333095	VrrA_RF01456	0
NZ_CP034672	complement(1576240..1576351)	yybP-ykoY_RF00080	0

## Sheet: jvenn results_RFAM description
J382 (O1)	Description	Function			J360 (O2)	Description	Function			J360 (O2)|J382 (O1)	Description	Function
RNaseP_bact_a_RF00010	a ribozyme involved in maturing tRNAs.	Ribozyme			Corona_pk3_RF00165	~55 nucleotide pseudoknot structure which is necessary for viral genome replication and found in 3′ UTR region of coronavirus genomes.	viral origin			ar35_RF02346	Alphaproteobacterial sRNA	Bacterial small RNA
RNaseP_bact_b_RF00011	a ribozyme involved in maturing tRNAs.	Ribozyme			ctRNAp42d_RF00489	plasmid encoded noncoding RNA that binds to the mRNA of repB and causes translational inhibition	plasmid encoded			Betaproteobacteria_toxic_sRNA_RF02278	regulate carbohydrate and amino acid metabolism	Metabolism
6S_RF00013	binds to RNA polymerase and regulates transcription, regulator of sigma 70-dependent gene transcription	Protein synthesis regulation			group-II-D1D4-7_RF02012	self-catalytic ribozymes and mobile genetic elements	Ribozyme			BjrC1505_RF02356	Alphaproteobacterial sRNA	Bacterial small RNA
tmRNA_RF00023	has functions in protein synthesis, including the recycling of stalled ribosomes	Protein synthesis regulation			JUMPstart_RF01707	The 39-base-pair JUMPstart sequence describes a conserved element upstream of genes that participate in polysaccharide synthesis. The JUMPstart element has been shown to function as an RNA, and is present in the 5' untranslated regions of the genes it regulates.	Metabolism			blv_FSE_RF01785	ribosomal frameshift site	Protein synthesis regulation
Intron_gpI_RF00028	ribozymes	Ribozyme			mir-246_RF00819	RNA silencing and post-transcriptional regulation of gene expression	microRNA			c-di-GMP-I_RF01051	Cyclic di-GMP-I riboswitch	Riboswitch
CopA_RF00042	bacterial plasmids, antisense RNAs regulate copy number through inhibition of replication initiator protein synthesis	Protein synthesis regulation			MIR390_RF00689	function to regulate the expression levels of other genes by several mechanisms.	microRNA			Cobalamin_RF00174	Cobalamin riboswitch	Riboswitch
Bacteria_small_SRP_RF00169	Bacterial small signal recognition particle RNA	Bacterial signal recognition particle RNA			NrrF_RF01416	NrrF is a non-coding RNA which is regulated by the Ferric uptake regulator (Fur) protein in bacteria. This non-coding RNA was identified in Neisseria meningitidis and is involved in iron regulation of the succinate dehydrogenase genes sdhA and sdhC. NrrF acts as an antisense RNA and is complementary to the junction between the second and third genes of the sdh operon (sdhD and sdhA).	Iron regulation			CsrB_RF00018	increase downstream T3SS gene expression	Virulence
RNaseP_arch_RF00373	a ribozyme involved in maturing tRNAs.	Ribozyme			rhtB_RF01814	element associated with rhtB (LysE type translocator)	Transport			CsrC_RF00084	regulates central carbon flux, biofilm formation and motility in E. coli	Virulence
ctRNA_p42d_RF00489	binds to the mRNA of repB and causes translational inhibition	Protein synthesis regulation			RsaF_RF01858	Rsa RNAs are non-coding RNAs found in the bacterium Staphylococcus aureus. In S.aureus species RsaF is located in the same intergenic region as RsaE and overlaps with 3′ end of RsaE by approximately 20bp. In contrast to RsaE, RsaF and its upstream gene have only been identified in S.aureus species.	Bacterial small RNA			CyaR_RyeE_RF00112	acts as a repressor of the porin OmpX	Transport
mir-299_RF00756	function to regulate the expression levels of other genes by several mechanisms.	miRNA			sroH_RF00372	sroH associated with sensitivity to cell envelope stress in E. coli	Stress resonse			FMN_RF00050	FMN riboswitch (RFN element)	Riboswitch
mir-231_RF00852	function to regulate the expression levels of other genes by several mechanisms.	miRNA			STnc370_RF02064	Enterobacterial sRNA	Bacterial small RNA			FsrA_RF02273	an effector of the iron sparing response, and acts to down-regulate iron-containing proteins in times of poor iron bioavailability	Iron regulation
mir-883_RF00909	function to regulate the expression levels of other genes by several mechanisms.	miRNA			STnc390_RF02056	Salmonella sRNA	Bacterial small RNA			GcvB_RF00022	egulation of a number of amino acid transport systems as well as amino acid biosynthetic genes	Metabolism
snoU18_RF01159	primarily guide chemical modifications of other RNAs, mainly ribosomal RNAs, transfer RNAs and small nuclear RNAs.	RNA modification			STnc410_RF02060	Enterobacterial sRNA	Bacterial small RNA			Glycine_RF00504	Glycine riboswitch	Riboswitch
isrK_RF01394	Hfq binding RNA	Hfq binding RNA			tRNARF00005	protein biosynthesis	Protein synthesis regulation			greA_RF01769	Enterobacteria greA leader,Cis-reg; leader	cis-regulatory element;leader
rli52_RF01480	riboswitch	Riboswitch								gyrA_RF01740	cis-regulatory element acting up the downstream gyrA genes	cis-regulatory element;leader
plasmodium_snoR31_RF01606	primarily guide chemical modifications of other RNAs, mainly ribosomal RNAs, transfer RNAs and small nuclear RNAs.	RNA modification								HCV_SLIV_RF00469		unknown function
Acido-Lenti-1_RF01687	found in bacteria within the phyla acidobacteriota and lentisphaerota.	Bacterial small RNA								His_leader_RF00514	Histidine operon leader, Cis-reg; leader	cis-regulatory element;leader
whalefall-1_RF01762	unknown function	unknown function								Histone3_RF00032	Histone 3' UTR stem-loop, Cis-reg	cis-regulatory element;leader
cspA_RF01766	Cis-reg; thermoregulator	Stress response								Intron_gpII_RF00029	ribozymes	Ribozymes
RsaJ_RF01822	S. aureus sRNA	Bacterial small RNA								Leu_leader_RF00512	Leucine operon leader,	cis-regulatory element;leader
beta_tmRNA_RF01850	has functions in protein synthesis, including the recycling of stalled ribosomes	Protein synthesis regulation								Lysine_RF00168	Lysine riboswitch	Riboswitch
Bacteria_large_SRP_RF01854		Bacterial signal recognition particle RNA								MicX_RF01808	MicX Vibrio cholerae sRNA, negatively regulates an outer membrane protein and also a component of an ABC transporte	Transport
Archaea_SRP_RF01857	Archaeal signal recognition particle RNA	Bacterial signal recognition particle RNA								MIR529_RF00908	regulate the expression levels of other genes by several mechanisms.	microRNA
STnc130_RF02084	Enterobacterial sRNA	Bacterial small RNA								mir-553_RF00979	function to regulate the expression levels of other genes by several mechanisms.	microRNA
HULC_RF02101	post-transcriptional regulation of gene expression	miRNA								MtlS_RF02268	expressed when the bacteria are grown on carbon sources other than mannitol	Metabolism
TtnuCD33_RF02307	primarily guide chemical modifications of other RNAs, mainly ribosomal RNAs, transfer RNAs and small nuclear RNAs.	RNA modification								NsiR1_RF02399	small RNA nitrogen stress-induced RNA 1 (NsiR1) is produced by Cyanobacteria under conditions of nitrogen deprivation	Stress response
BjrC68_RF02353	Bradyrhizobiaceae sRNA	Bacterial small RNA								P26_RF00630	Pseudomonas sRNA	Bacterial small RNA
SR1_RF02376	acts both as a protein-coding RNA and as a regulatory sRNA.	Metabolism								Phe_leader_RF01859	Phenylalanine leader peptide, Cis-reg; leader	cis-regulatory element;leader
ncr1175_RF02450	Bacillus sRNA	Bacterial small RNA								PrrB_RsmZ_RF00166	able to phenotypically complement gacS and gacA mutants and is itself regulated by the GacS-GacA two-component signal transduction system	Metabolism
ncr1575_RF02452	Bacillus sRNA	Bacterial small RNA								Qrr_RF00378	In Vibrio species, the Qrr sRNAs and the chaperone protein Hfq are involved in the regulation of quorum sensing. Qrr sRNAs regulate the expression of several mRNAs including the quorum-sensing master regulators LuxR and HapR.	quorum sensing
mir-BHRF1-2_RF00366	mir-BHRF1-2 microRNA precursor found in human herpesvirus 4 (Epstein–Barr virus), cercopithicine herpesvirus 15 and herpesvirus papio.	viral origin								rimP_RF01770	Gammaprotebacteria rimP leader	cis-regulatory element;leader
SNORA56_RF00417	primarily guide chemical modifications of other RNAs, mainly ribosomal RNAs, transfer RNAs and small nuclear RNAs.	RNA modification								RsmY_RF00195	regulated by the GacS/GacA signal transduction system	Metabolism
Trp_leader_RF00513	Tryptophan operon leader	cis-regulatory element;leader								RyeB_RF00111	egulate synthesis of major porin OmpD	Transport
NRON_RF00636	ncRNA Repressor of NFAT (nuclear factor of activated T cells)	Immune response								RyhB_RF00057	down-regulates a set of iron-storage and iron-using proteins when iron is limiting; it is itself negatively regulated by the ferric uptake repressor protein, Fur (Ferric uptake regulator).	Iron regulation
MIR158_RF00845	NA silencing and post-transcriptional regulation of gene expression	miRNA								Spot_42_RF00021	regulator in carbohydrate metabolism and uptake, and its expression is activated by glucose, and inhibited by the cAMP-CRP complex.	Metabolism
snR35_RF01255	primarily guide chemical modifications of other RNAs, mainly ribosomal RNAs, transfer RNAs and small nuclear RNAs.	RNA modification								sraA_RF02029	unknown function	unknown function
STnc400_RF02058	Gammaproteobacterial sRNA	Bacterial small RNA								SraC_RyeA_RF00101	unknown function	unknown function
sau-6072_RF02398	Staphylococcus sRNA	Bacterial small RNA								STnc150_RF01402	Hfq binding RNA	Hfq binding RNA
										STnc320_RF02066	Salmonella enterica sRNA	Bacterial small RNA
										STnc40_RF02057	Salmonella enterica sRNA	Bacterial small RNA
										STnc490k_RF01405	Hfq binding RNA	Hfq binding RNA
										t44_RF00127	unknown function	unknown function
										tfoR_RF02100	Translational regulator of tfoXVC, positively regulates expression of the sxy (tfoX) protein	Protein synthesis regulation
										Thr_leader_RF00506	Threonine operon leader;	cis-regulatory element;leader
										TPP_RF00059	TPP riboswitch (THI element)	Riboswitch
										VrrA_RF01456	represses synthesis of OmpA in response to stress	Stress response
										yybP-ykoY_RF00080	yybP-ykoY manganese riboswitch	Riboswitch
